# Supplementary material for: Prognostic value of stress echocardiography assessed by the ABCDE protocol
Source: Eur Heart J. 2021 Aug 27;42(37):3869–78. doi: 10.1093/eurheartj/ehab493 (PMC8486488; doi:10.1093/eurheartj/ehab493)
Supplement: ehab493_Supplementary_Data [file ehab493_supplementary_data.zip]

Archive with 3 entries (2 files):
- ehab493-suppl_data/
- ehab493-suppl_data/3-tris-SupplTable1.docx
- ehab493-suppl_data/Supplfile Table 2.SlStress modality by centers.docx
